# Supplementary material for: Newborn Screening for the Detection of the TP53 R337H Variant and Surveillance for Early Diagnosis of Pediatric Adrenocortical Tumors: Lessons Learned and Way Forward
Source: Cancers (Basel). 2021 Dec 3;13(23):6111. doi: 10.3390/cancers13236111 (PMC8656743; doi:10.3390/cancers13236111)
Supplement: Supplementary file 1 [file cancers-13-06111-s001.zip]

Archive with 1 entries (1 files):
- cancers-1381845-supplementary.pdf
